# Supplementary material for: Association between plausible genetic factors and weight loss from GLP1-RA and bariatric surgery
Source: Nat Med. 2025 Apr 18;31(7):2269–76. doi: 10.1038/s41591-025-03645-3 (PMC12283387; doi:10.1038/s41591-025-03645-3)
Supplement: Supplementary file 3 — Supplementary Tables 1–23. [file 41591_2025_3645_MOESM3_ESM.xlsx]

## Sheet: ST1 - GLP1 A baseline het
Supplementary Table 1 | Heterogeneity statistics for baseline variables in GLP1 meta analysis (Model A). Heterogeneity across ancestries and studies for the tested genetic exposures. Cochran's Q (P-Value) and the I^2 statistics are reported in the table.
Baseline variable	Q coefficient	P-value Q coefficient	I2
Baseline weight	362.591	3.40406e-76	0.98621
Sex	29.2515	2.06967e-05	0.829068
Age at baseline	2.66084	0.752102	0
Studies with EUR ancestry only:
Baseline variable	Q coefficient	P-value Q coefficient	I2
Baseline weight	10.0713	0.12168	0.404249
Sex	1.13985	0.979751	0
Age at baseline	5.17706	0.521313	0

## Sheet: ST2 - BS A baseline het
Supplementary Table 2 | Heterogeneity statistics for baseline variables in BS meta analysis (Model A). Heterogeneity across ancestries and studies for the tested genetic exposures. Cochran's Q (P-Value) and the I^2 statistics are reported in the table.
Baseline variable	Q coefficient	P-value Q coefficient	I2
Baseline weight	72.8538	1.04474e-15	0.958822
Sex	0.508738	0.916968	0
Age at baseline	0.684417	0.876863	0
Studies with EUR ancestry only:
Baseline variable	Q coefficient	P-value Q coefficient	I2
Baseline weight	66.675	1.96151e-12	0.910011
Sex	22.1019	0.00116047	0.72853
Age at baseline	7.78432	0.254334	0.22922

## Sheet: ST3 - PGS phenotype association
Supplementary Table 3 | Polygenic score (PGS) - phenotype associations. Associations between PGS and the respective phenotype for each ancestry. The table contains the R-squared (R2), N, Beta and P-val for the models. The baseline model included age, sex and top 20 principal components as covariates. We included the following studies: UCLA-ATLAS Biobank (N= 33,253), Qatar Biobank (N=2,258) In ATL…
		R2						Regression coefficients (P-val)
		AFR	AMR	EAS	EUR	SAS	MID	AFR	AMR	EAS	EUR	SAS	MID
T2D	Baseline	0.0882	0.152	0.1553	0.0712	0.2416	0.1903
	T2D PGS	0.1007	0.1677	0.1703	0.0955	0.2537	0.2138	0.202 (p<0.0001)	0.35 (p<0.0001)	0.338 (p<0.0001)	0.424 (p<0.0001)	0.333 (p=0.0008)	0.509 (p<0.0001)
	N (cases/controls)	800/1781	2037/5435	1191/3707	4670/28583	211/639	1321/937	800/1781	2037/5435	1191/3707	4670/28583	211/639	1321/937
BMI	Baseline	0.0244	0.0022	0.0948	0.0161	0.0231	0.03014
	BMI PGS	0.0459	0.0031	0.1221	0.1102	0.0772	0.04098	1.12 (p<0.0001)	1.59 (0.0075)	0.894 (p<0.0001)	1.747 (p<0.0001)	1.098 (p<0.0001)	0.9023 (p<0.0001)
	N	2581	7472	4898	33253	850	2258	2581	7472	4898	33253	850	2258
Abbreviations	R2	R squared
	AFR	African
	AMR	American
	EAS	East Asian
	EUR	European
	SAS	South Asian
	MID	Middle Eastern
	T2D	Type 2 diabetes
	BMI	Body Mass Index
	PGS	Polygenic scores

## Sheet: ST4 - Genetic exposures
Supplementary Table 4 | Genetic exposures and their frequencies across al major continental ancestry groups. This table contains the a description of the genetic variants, including chromosome position, reference (Ref) allele, alternative (Alt) allele, the associated gene, if applicable, a publication, and frequencies across all major continental ancestry groups, derived from GnomAD (version 4.1)
Genetic exposure (rsID)	Chr	Position (b38)	Ref	Alt	Variant Effect Predictor Annotation	HGVS Nomenclature	Association	Publication/ Reference	Author and year	Total Allele Count	Total Allele Number	Total Allele Frequency	Allele Count Admixed American	Allele Number Admixed American	Allele Frequency Admixed American	Allele Count European (Finnish)	Allele Number European (Finnish)	Allele Frequency European (Finnish)	Allele Count Middle Eastern	Allele Number Middle Eastern	Allele Frequency Middle Eastern	Allele Count European (non-Finnish)	Allele Number European (non-Finnish)	Allele Frequency European (non-Finnish)	Allele Count South Asian	Allele Number South Asian	Allele Frequency South Asian	Allele Count Ashkenazi Jewish	Allele Number Ashkenazi Jewish	Allele Frequency Ashkenazi Jewish	Allele Count East Asian	Allele Number East Asian	Allele Frequency East Asian	Allele Count African/African American	Allele Number African/African American	Allele Frequency African/African American
rs10305492	6	39079018	G	A	GoF variant	NC_000006.12:g.39079018G>A	GLP1R	https://doi.org/10.1038/s41588-023-01462-3	Lagou et al. 2023	21639	1613926	0.0134077	495	60008	0.0082489	855	64034	0.0133523	15	6062	0.00247443	18902	1179808	0.0160213	91	91072	0.000999209	351	29604	0.0118565	2	44878	4.45653e-05	195	75040	0.00259861
rs146868158	6	39085942	C	T	LoF variant	NC_000006.12:g.39085942C>T	GLP1R	https://doi.org/10.1038/s41588-023-01462-3	Lagou et al. 2023	732	1613782	0.000453593	2	59982	3.33433e-05	99	64028	0.0015462	0	6080	0	595	1179876	0.00050429	3	91070	3.29417e-05	1	29604	3.37792e-05	2	44882	4.45613e-05	8	74882	0.000106835
rs6923761	6	39066296	G	A	GoF variant	NC_000006.12:g.39066296G>A	GLP1R	https://doi.org/10.1038/s41588-023-01462-3	Lagou et al. 2023	466030	1594086	0.292349	4284	74710	0.0573417	17469	63660	0.274411	1443	6046	0.23867	396349	1161864	0.341132	13510	90720	0.14892	6991	29480	0.237144	228	44794	0.00508997	4284	74710	0.0573417
rs1042044	6	39073726	A	C	Missense variant	NC_000006.12:g.39073726A>C	GLP1R	GLP1R missense variants from GnomAD		908991	1613212	0.563467	36180	60004	0.60296	35044	63962	0.547888	3430	6672	0.514089	631461	1116620	0.565511	49705	86542	0.574345	14725	30920	0.476229	22457	43162	0.520296	43033	74900	0.574539
rs10305420	6	39048860	C	T	Missense variant	NC_000006.12:g.39048860C>T	GLP1R	GLP1R missense variants from GnomAD		527575	1492840	0.353404	13779	49372	0.279085	17878	44662	0.400296	1996	5544	0.360029	411741	1060544	0.388236	15169	75972	0.199666	9896	28484	0.347423	6354	33690	0.188602	5026	68708	0.0731501
rs3765467	6	39065819	G	A	Missense variant	NC_000006.12:g.39065819G>A	GLP1R	GLP1R missense variants from GnomAD		24714	1592830	0.0155158	2541	59262	0.0428774	13	63690	0.000204114	133	6662	0.019964	4335	1100328	0.00393973	7341	84810	0.0865582	496	30748	0.0161311	8120	42876	0.189383	177	74678	0.00237018
rs10305421	6	39048899	G	A	Missense variant	NC_000006.12:g.39048899G>A	GLP1R	GLP1R missense variants from GnomAD		6846	1440018	0.00475411	162	39530	0.00409815	54	43542	0.00124018	8	5124	0.00156128	5418	1037148	0.00522394	3	65784	4.56038e-05	410	24884	0.0164765	76	33484	0.00226974	60	67190	0.00089299
rs2295006	6	39056449	G	A	Missense variant	NC_000006.12:g.39056449G>A	GLP1R	GLP1R missense variants from GnomAD		2153	1610672	0.00133671	7	60010	0.000116647	6	64028	9.3709e-05	1	6668	0.00014997	262	1114098	0.000235168	141	86462	0.00163077	18	30924	0.000582072	1612	43132	0.0373736	0	74944	0
rs10305510	6	39085943	G	A	Missense variant	NC_000006.12:g.39085943G>A	GLP1R	GLP1R missense variants from GnomAD		1806	1613846	0.00111907	51	60008	0.000849887	8	64020	0.000124961	3	6678	0.000449236	104	1117032	9.31039e-05	2	86540	2.31107e-05	1	30946	3.23144e-05	16	43172	0.000370611	1549	74952	0.0206666
rs201672448	6	39086015	G	C	Missense variant	NC_000006.12:g.39086015G>C	GLP1R	GLP1R missense variants from GnomAD		1436	1614086	0.000889668	1	60018	1.66617e-05	0	64042	0	3	6678	0.000449236	6	1117130	5.37091e-06	1293	86546	0.01494	71	30958	0.00229343	3	43168	6.94959e-05	0	75038	0
rs429358	19	44908684	T	C	Missense variant	NC_000019.10:g.44908684T>C	High BMI/weight gain	https://doi.org/10.1101/2023.01.09.23284364	Venkatesh et al. 2023	232864	1567892	0.14852	5611	52482	0.106913	11533	60090	0.191929	404	5934	0.0680822	174295	1157104	0.15063	8686	86316	0.10063	3458	28748	0.120287	4094	41846	0.0978349	16245	73686	0.220463
rs6232	5	96416081	T	C	Missense variant	NC_000005.10:g.96416081T>C	PCSK1	https://doi.org/10.1093/hmg/ddv097	Nead et al. 2015	72726	1612350	0.0451056	1154	60024	0.0192256	2058	64026	0.0321432	323	6056	0.0533355	59588	1178326	0.05057	5966	91044	0.0655288	499	29594	0.0168615	28	44868	0.000624053	648	75048	0.00863447
rs6235	5	96393194	C	G	Missense variant	NC_000005.10:g.96393194C>G	PCSK1	https://doi.org/10.1093/hmg/ddv097	Nead et al. 2015	424550	1613804	0.263074	11890	60000	0.198167	18131	63972	0.283421	1426	6062	0.235236	316942	1179872	0.268624	27643	91054	0.303589	8613	29602	0.29096	12066	44850	0.26903	11300	74974	0.150719
rs17702901	15	92387181	G	A	-	NC_000015.10:g.92387181G>A	ST8SIA2	https://doi.org/10.1007/s11695-019-03878-5	Aasbrenn et al. 2019	8528	152246	0.0560146	2403	15304	0.157018	464	10606	0.0437488	10	294	0.0340136	2316	68004	0.0340568	572	4824	0.118574	83	3470	0.0239193	732	5180	0.141313	1800	41538	0.0433338
rs728996	6	51778216	C	T	Intron	NC_000006.12:g.51778216C>T,	PKHD1	https://doi.org/10.1007/s11695-019-03878-5	Aasbrenn et al. 2019	86882	151936	0.571833	9954	15226	0.65375	6717	10540	0.637287	165	294	0.561224	41933	67952	0.617097	3565	4824	0.739013	1884	3466	0.543566	4277	5160	0.828876	16759	41452	0.404299

## Sheet: ST5 - Meta GLP1 A
Supplementary Table 5 | Meta analysis results for GLP1-RA (primary model). Ancestry-specific and multi-ancestry meta-analyses of the GLP1-RA analysis.
			Main genetic exposure			Baseline body weight			Sex			Age at initiation
Study	Ancestry	Model (main exposure)	Beta	Standard Error	P-value	Beta	Standard Error	P-value	Beta	Standard Error	P-value	Beta	Standard Error	P-value
Meta_AFR	AFR	BMI PGS	-0.155373	0.207468	0.453917	-0.0141155	0.00841254	0.093365	-0.327011	0.444165	0.461585	-0.0140569	0.0170728	0.41031
Meta_AFR	AFR	T2D PGS	0.407762	0.221191	0.0652586	-0.0137483	0.00836925	0.100443	-0.267024	0.445112	0.548571	-0.010585	0.017066	0.535102
Meta_AFR	AFR	rs10305492	-7.62654	5.68299	0.179598	-0.00364257	0.0262743	0.889738	-0.77392	1.41041	0.583197	-0.126728	0.0548318	0.0208206
Meta_AFR	AFR	rs146868158
Meta_AFR	AFR	rs6923761	-0.530883	0.53738	0.323197	-0.0161261	0.00837698	0.0542227	-0.346882	0.446471	0.437193	-0.0116554	0.0170482	0.494181
Meta_AFR	AFR	rs1042044	0.0612431	0.273132	0.822582	-0.0148584	0.00835849	0.0754638	-0.347466	0.44513	0.43504	-0.0128153	0.0170672	0.452729
Meta_AFR	AFR	rs10305420	-0.172614	0.554483	0.755567	-0.0179542	0.0087497	0.0401716	-0.664811	0.471417	0.158469	-0.0223927	0.0180731	0.215342
Meta_AFR	AFR	rs3765467	-0.5734	2.02	0.776517	-0.01429	0.009754	0.14291	-0.5856	0.5163	0.2567	-0.01094	0.02033	0.590494
Meta_AFR	AFR	rs10305421	-6.80306	5.45164	0.212071	0.00200027	0.0262949	0.939363	-0.385205	1.41525	0.785482	-0.115456	0.0548415	0.035268
Meta_AFR	AFR	rs10305510	1.52047	1.07317	0.156541	-0.0162805	0.00871716	0.0618122	-0.624878	0.471648	0.18521	-0.0213873	0.018019	0.235256
Meta_AFR	AFR	rs429358	-0.60953	0.665426	0.359667	-0.0200098	0.0162549	0.218322	0.157791	0.888579	0.859056	-0.0160197	0.031529	0.611387
Meta_AFR	AFR	rs6232	2.06871	1.53575	0.177968	-0.0169035	0.00874551	0.0532585	-0.643682	0.47035	0.17115	-0.0227452	0.0181103	0.209143
Meta_AFR	AFR	rs6235	0.235148	0.373033	0.528454	-0.0150942	0.00835733	0.0709018	-0.374553	0.444505	0.399436	-0.010618	0.0170661	0.533831
Meta_AFR	AFR	Baseline				-0.0123708	0.0080749	0.125522	-0.233848	0.430193	0.586726	-0.0128737	0.0163477	0.430992
Meta_AMR	AMR	BMI PGS	-0.120275	0.193638	0.534512	-0.00975878	0.00942798	0.300628	-0.557337	0.419939	0.184448	-0.0205916	0.0173487	0.235257
Meta_AMR	AMR	T2D PGS	-0.0215727	0.197532	0.913035	-0.0112624	0.00944525	0.233108	-0.567298	0.419922	0.176707	-0.0191042	0.0175474	0.276278
Meta_AMR	AMR	rs10305492	-0.569708	1.44976	0.694344	-0.0107728	0.00937013	0.25027	-0.558746	0.420174	0.183585	-0.0201438	0.0173487	0.245595
Meta_AMR	AMR	rs146868158
Meta_AMR	AMR	rs6923761	-0.094108	0.384166	0.806482	-0.0107728	0.00937013	0.25027	-0.557535	0.420326	0.184695	-0.0200736	0.0175558	0.252866
Meta_AMR	AMR	rs1042044	-0.130262	0.270505	0.630125	-0.0106541	0.00937594	0.255822	-0.554924	0.420067	0.186489	-0.0205166	0.0173795	0.237799
Meta_AMR	AMR	rs10305420	0.15059	0.36574	0.68053	-0.01077	0.01126	0.338828	-0.51205	0.50229	0.307998	-0.02418	0.0218	0.267355
Meta_AMR	AMR	rs3765467	0.240335	0.80663	0.765742	-0.0112727	0.00938174	0.229537	-0.57258	0.41984	0.172629	-0.0201489	0.0173435	0.245337
Meta_AMR	AMR	rs10305421	-0.98515	1.8851	0.601254	-0.01138	0.01124	0.31132	-0.48614	0.50214	0.332976	-0.02546	0.02164	0.239385
Meta_AMR	AMR	rs10305510	1.67411	2.11488	0.428602	-0.01146	0.01124	0.307931	-0.48387	0.50169	0.334805	-0.02473	0.02164	0.253125
Meta_AMR	AMR	rs429358	0.39	0.803	0.627195	-0.011	0.017	0.517594	-0.706	0.768	0.357954	-0.01	0.029	0.730224
Meta_AMR	AMR	rs6232	-0.891983	0.79231	0.26025	-0.0106617	0.00936432	0.254891	-0.543322	0.419892	0.19568	-0.0205418	0.0173384	0.236113
Meta_AMR	AMR	rs6235	0.184771	0.332762	0.578713	-0.0113038	0.00937013	0.227676	-0.578732	0.419757	0.167977	-0.0198791	0.0173435	0.251714
Meta_AMR	AMR	Baseline				-0.00642064	0.00894245	0.47276	-0.5066	0.414512	0.221647	-0.0124632	0.0167662	0.457267
Meta_EAS	EAS	BMI PGS	0.061	0.642	0.924302	-0.002	0.046	0.96532	-1.569	1.396	0.261045	-0.009	0.054	0.867632
Meta_EAS	EAS	T2D PGS	0.714	0.599	0.233266	-0.008	0.045	0.858898	-1.628	1.38	0.238116	-0.001	0.053	0.984946
Meta_EAS	EAS	rs10305492
Meta_EAS	EAS	rs146868158
Meta_EAS	EAS	rs6923761
Meta_EAS	EAS	rs1042044	-0.425	0.876	0.627563	-0.002	0.045	0.96455	-1.484	1.396	0.287765	-0.012	0.054	0.824141
Meta_EAS	EAS	rs10305420
Meta_EAS	EAS	rs3765467	-0.511	1.072	0.633591	-0.003	0.046	0.948001	-1.471	1.4	0.29339	-0.012	0.054	0.824141
Meta_EAS	EAS	rs10305421
Meta_EAS	EAS	rs10305510
Meta_EAS	EAS	rs429358
Meta_EAS	EAS	rs6232
Meta_EAS	EAS	rs6235	0.02	0.926	0.982768	-0.001	0.046	0.982656	-1.556	1.39	0.262959	-0.009	0.053	0.865159
Meta_EAS	EAS	Baseline				0.003	0.039	0.938685	-1.01	1.2	0.399975	0.005	0.047	0.915278
Meta_EUR	EUR	BMI PGS	0.0640646	0.134535	0.633938	-0.0383422	0.00657898	5.60968e-09	-2.23366	0.280232	1.57725e-15	-0.0192521	0.0123898	0.120215
Meta_EUR	EUR	T2D PGS	0.0140546	0.141623	0.920948	-0.0375984	0.00652397	8.25753e-09	-2.24619	0.278377	7.09469e-16	-0.0200672	0.0124274	0.106366
Meta_EUR	EUR	rs10305492	0.693391	0.89184	0.436874	-0.0431937	0.00724032	2.43566e-09	-2.25171	0.311404	4.80008e-13	-0.0301325	0.0139746	0.0310655
Meta_EUR	EUR	rs146868158	3.4803	3.79883	0.359588	-0.0398346	0.0179471	0.0264491	-1.90459	0.871207	0.0288042	-0.0235615	0.0328973	0.47386
Meta_EUR	EUR	rs6923761	-0.186029	0.202576	0.358453	-0.0368398	0.00683547	7.06527e-08	-2.22721	0.280161	1.86885e-15	-0.018303	0.0124689	0.142133
Meta_EUR	EUR	rs1042044	0.16005	0.185484	0.388205	-0.0378234	0.00650882	6.20638e-09	-2.19255	0.278407	3.39781e-15	-0.0169047	0.0123785	0.172048
Meta_EUR	EUR	rs10305420	0.000856104	0.220444	0.996901	-0.0432129	0.00785187	3.72301e-08	-2.30989	0.334443	4.96181e-12	-0.0182693	0.0151442	0.22768
Meta_EUR	EUR	rs3765467	1.70837	1.4859	0.250261	-0.0444631	0.00747722	2.73984e-09	-2.26718	0.318514	1.09507e-12	-0.0318709	0.0144078	0.0269632
Meta_EUR	EUR	rs10305421	0.488657	1.06166	0.645319	-0.0420419	0.00692385	1.26297e-09	-2.25076	0.294646	2.19154e-14	-0.0256854	0.0131137	0.0501515
Meta_EUR	EUR	rs10305510
Meta_EUR	EUR	rs429358	-0.315631	0.313366	0.313826	-0.0382493	0.00733029	1.80889e-07	-2.29681	0.310902	1.49534e-13	-0.0217273	0.014266	0.127757
Meta_EUR	EUR	rs6232	0.331258	0.441921	0.453504	-0.0374053	0.00651454	9.36655e-09	-2.21767	0.278571	1.7084e-15	-0.0189273	0.0123586	0.125645
Meta_EUR	EUR	rs6235	0.192272	0.202683	0.342809	-0.0369585	0.00650985	1.36823e-08	-2.20301	0.27826	2.43192e-15	-0.0179559	0.0123566	0.146186
Meta_EUR	EUR	Baseline				-0.034766	0.0063579	4.54734e-08	-2.17978	0.275087	2.30061e-15	-0.0171549	0.0121488	0.157931
Meta_SAS	SAS	BMI PGS	0.1486	0.8976	0.868509	-0.09616	0.04609	0.0369467	-4.237	2.056	0.0393223	-0.1326	0.07239	0.0669895
Meta_SAS	SAS	T2D PGS	1.015	0.8244	0.218249	-0.09371	0.04355	0.0314147	-4.221	2.022	0.0368396	-0.1183	0.07188	0.0998052
Meta_SAS	SAS	rs10305492
Meta_SAS	SAS	rs146868158
Meta_SAS	SAS	rs6923761	-2.07	1.76	0.23954	-0.1058	0.04475	0.0180668	-4.85	2.087	0.0201303	-0.1568	0.07341	0.0326836
Meta_SAS	SAS	rs1042044	1.091	1.089	0.316423	-0.09301	0.04379	0.0336701	-3.996	2.049	0.0511499	-0.129	0.07128	0.0703323
Meta_SAS	SAS	rs10305420	-1.214	1.447	0.401482	-0.08921	0.04429	0.043986	-4.287	2.039	0.0355094	-0.1265	0.07189	0.0784701
Meta_SAS	SAS	rs3765467	0.3446	2.034	0.865466	-0.09495	0.04458	0.0331816	-4.201	2.077	0.0431114	-0.1366	0.07344	0.0628824
Meta_SAS	SAS	rs10305421
Meta_SAS	SAS	rs10305510
Meta_SAS	SAS	rs429358
Meta_SAS	SAS	rs6232	-2.617	3.043	0.389785	-0.09392	0.0439	0.0324027	-3.864	2.088	0.0642308	-0.1224	0.07257	0.0916712
Meta_SAS	SAS	rs6235	-2.488	1.655	0.132756	-0.08793	0.04341	0.0428089	-4.647	2.023	0.021614	-0.1135	0.07151	0.112469
Meta_SAS	SAS	Baseline				-0.07713	0.03528	0.0287992	-4.06922	1.44723	0.00492758	-0.10161	0.05683	0.0737818
Meta_MID	MID	BMI PGS	0.694987	0.279579	0.0129248	-0.256199	0.0115967	3.74474e-108	-2.95576	0.607755	1.1538e-06	-0.00442657	0.0261413	0.865535
Meta_MID	MID	T2D PGS	-0.0173875	0.327201	0.95762	-0.25315	0.0115628	3.0005e-106	-2.92332	0.609256	1.6011e-06	-0.00743914	0.0263483	0.777684
Meta_MID	MID	rs10305492
Meta_MID	MID	rs146868158
Meta_MID	MID	rs6923761	-0.169909	0.435684	0.69655	-0.253458	0.0115889	4.9446e-106	-2.91694	0.609432	1.69862e-06	-0.00767197	0.0262037	0.769688
Meta_MID	MID	rs1042044	-0.269805	0.379331	0.47692	-0.253833	0.0116001	3.85877e-106	-2.92789	0.609155	1.53619e-06	-0.00825604	0.0262164	0.752823
Meta_MID	MID	rs10305420	-0.0834196	0.381037	0.826706	-0.253144	0.0115625	2.99753e-106	-2.91011	0.60929	1.78618e-06	-0.00723718	0.0261828	0.782233
Meta_MID	MID	rs3765467	0.0834404	1.6416	0.959462	-0.253108	0.0115927	1.11786e-105	-2.92335	0.609257	1.60079e-06	-0.0072958	0.0261875	0.780553
Meta_MID	MID	rs10305421
Meta_MID	MID	rs10305510
Meta_MID	MID	rs429358	0.282248	0.638756	0.658582	-0.253081	0.0115629	3.43177e-106	-2.91534	0.609469	1.72348e-06	-0.00771456	0.0262024	0.768435
Meta_MID	MID	rs6232	0.211624	0.860765	0.805794	-0.253142	0.0115626	3.01352e-106	-2.93149	0.610154	1.55132e-06	-0.00745897	0.0261955	0.775841
Meta_MID	MID	rs6235	-0.137007	0.460075	0.765861	-0.253256	0.0115678	3.0229e-106	-2.92376	0.609234	1.59406e-06	-0.00702825	0.0261996	0.788501
Meta_MID	MID	Baseline				-0.25315	0.0115578	2.43286e-106	-2.92328	0.608989	1.58493e-06	-0.00728421	0.0261751	0.780791
Meta_analysis	ALL	BMI PGS	0.0488921	0.0906798	0.589767	-0.0553319	0.00419357	9.4418e-40	-1.59934	0.192698	1.04357e-16	-0.0181415	0.00809384	0.0250008
Meta_analysis	ALL	T2D PGS	0.107768	0.0955531	0.259391	-0.0548471	0.00417096	1.7075e-39	-1.59908	0.192143	8.62606e-17	-0.0173173	0.00812548	0.0330699
Meta_analysis	ALL	rs10305492	0.206675	0.752922	0.783703	-0.029828	0.00559769	9.89614e-08	-1.62472	0.246339	4.2387e-11	-0.0300119	0.0106748	0.00493149
Meta_analysis	ALL	rs146868158	3.4803	3.79883	0.359588	-0.0398346	0.0179471	0.0264491	-1.90459	0.871207	0.0288042	-0.0235615	0.0328973	0.47386
Meta_analysis	ALL	rs6923761	-0.21326	0.157724	0.176341	-0.0560307	0.0042645	1.97095e-39	-1.60364	0.194849	1.86911e-16	-0.0178348	0.00823131	0.0302576
Meta_analysis	ALL	rs1042044	0.0334777	0.123813	0.786861	-0.0547715	0.0041616	1.46807e-39	-1.58117	0.19223	1.94526e-16	-0.0172792	0.00809385	0.0327733
Meta_analysis	ALL	rs10305420	-0.0148018	0.160807	0.92666	-0.0655315	0.00470573	4.41021e-44	-1.69842	0.221741	1.86696e-14	-0.0209451	0.00945836	0.0267975
Meta_analysis	ALL	rs3765467	0.1808	0.518623	0.727378	-0.0623997	0.00455604	1.07233e-42	-1.64597	0.209806	4.32267e-15	-0.0228778	0.00892722	0.0103862
Meta_analysis	ALL	rs10305421	-0.060375	0.912012	0.947219	-0.0319034	0.00575234	2.92009e-08	-1.75464	0.250126	2.29917e-12	-0.0292308	0.0109877	0.00780674
Meta_analysis	ALL	rs10305510	1.55193	0.957011	0.104879	-0.0144701	0.00688835	0.0356711	-0.558722	0.343635	0.103968	-0.022756	0.0138471	0.100305
Meta_analysis	ALL	rs429358	-0.200331	0.246604	0.416585	-0.0815521	0.00547711	3.84908e-50	-2.03801	0.250003	3.58136e-16	-0.0170459	0.0108052	0.114666
Meta_analysis	ALL	rs6232	0.134427	0.341094	0.693503	-0.0564981	0.00422426	8.5006e-41	-1.66691	0.19614	1.91926e-17	-0.0202963	0.00828463	0.0142906
Meta_analysis	ALL	rs6235	0.138984	0.146152	0.34163	-0.0546325	0.00416016	2.15003e-39	-1.60287	0.192067	7.09977e-17	-0.0167007	0.00808037	0.0387513
Meta_analysis	ALL	Baseline				-0.0501431	0.00403151	1.62903e-35	-1.53829	0.187956	2.73835e-16	-0.0152529	0.00783344	0.0515167

## Sheet: ST6 - Meta BS A
Supplementary Table 6 | Meta analysis results for BS (primary model). Ancestry-specific and multi-ancestry meta-analyses of the BS analysis.
			Main genetic exposure			Baseline body weight			Sex			Age at initiation
Study	Ancestry	Model (main exposure)	Beta	Standard Error	P-value	Beta	Standard Error	P-value	Beta	Standard Error	P-value	Beta	Standard Error	P-value
Meta_AFR	AFR	BMI PGS	0.481779	0.599151	0.421337	-0.103844	0.0211854	9.50134e-07	-1.94198	1.64365	0.237401	0.138703	0.0453637	0.00223135
Meta_AFR	AFR	T2D PGS	1.17567	0.718688	0.10187	-0.102606	0.0209804	1.00547e-06	-1.93925	1.63191	0.234702	0.146014	0.0454405	0.00131223
Meta_AFR	AFR	rs429358	1.40975	1.14986	0.220189	-0.108805	0.0262755	3.45914e-05	-1.27897	2.31076	0.579932	0.109264	0.0643308	0.0894188
Meta_AFR	AFR	rs17702901	1.65035	1.71278	0.33527	-0.106726	0.0209119	3.33228e-07	-1.90661	1.62434	0.240485	0.138707	0.0450209	0.0020634
Meta_AFR	AFR	rs728996	-1.48454	0.758095	0.0502015	-0.101689	0.0210492	1.35857e-06	-1.82003	1.63267	0.264954	0.143698	0.04533	0.00152411
Meta_AFR	AFR	Baseline				-0.0918558	0.0203164	6.14703e-06	-1.8004	1.56744	0.250711	0.136382	0.0447532	0.00230819
Meta_EUR	EUR	BMI PGS	0.399409	0.220476	0.0700516	-0.108817	0.00980145	1.22519e-28	-2.73064	0.534444	3.23328e-07	0.150106	0.0210829	1.08096e-12
Meta_EUR	EUR	T2D PGS	0.314128	0.252601	0.213657	-0.0984848	0.00991732	3.0643e-23	-2.87948	0.544207	1.2155e-07	0.150865	0.0213198	1.48059e-12
Meta_EUR	EUR	rs429358	0.205093	0.505723	0.685077	-0.101512	0.0106446	1.47824e-21	-3.0857	0.59765	2.42949e-07	0.130074	0.023381	2.64826e-08
Meta_EUR	EUR	rs17702901	0.668959	0.863237	0.438374	-0.104457	0.0105924	6.11e-23	-3.17135	0.592279	8.58001e-08	0.131263	0.023142	1.4108e-08
Meta_EUR	EUR	rs728996	0.378127	0.31018	0.222823	-0.098899	0.00988714	1.4815e-23	-2.94464	0.54386	6.15165e-08	0.150492	0.0212472	1.41177e-12
Meta_EUR	EUR	Baseline				-0.107556	0.00948783	8.68164e-30	-2.70677	0.524504	2.46135e-07	0.151215	0.0207637	3.27349e-13
Meta_AMR	AMR	BMI PGS	1.699	0.9284	0.0672454	-0.161	0.05061	0.00146672	-4.446	2.596	0.0867797	0.05443	0.09231	0.55543
Meta_AMR	AMR	T2D PGS	0.7628	0.9446	0.419357	-0.1622	0.05122	0.00154162	-5.004	2.612	0.055394	0.07014	0.09358	0.453544
Meta_AMR	AMR	rs429358
Meta_AMR	AMR	rs17702901	2.655	1.862	0.153901	-0.1704	0.05134	0.000903244	-4.838	2.597	0.0624737	0.04168	0.09396	0.657337
Meta_AMR	AMR	rs728996	-0.8219	1.492	0.581722	-0.1598	0.05129	0.0018356	-5.039	2.621	0.0545368	0.06172	0.09343	0.508868
Meta_AMR	AMR	Baseline				-0.13484	0.05084	0.00799591	-3.80637	2.56354	0.137594	0.08223	0.08404	0.327846
Meta_SAS	SAS	BMI PGS
Meta_SAS	SAS	T2D PGS
Meta_SAS	SAS	rs429358
Meta_SAS	SAS	rs17702901
Meta_SAS	SAS	rs728996
Meta_SAS	SAS	Baseline
Meta_MID	MID	BMI PGS	1.62624	0.4104	7.41437e-05	-0.284836	0.018534	2.67183e-53	-2.90358	0.914823	0.0015039	0.151078	0.0369167	4.26901e-05
Meta_MID	MID	T2D PGS	0.508197	0.458983	0.268197	-0.278596	0.0186077	1.11829e-50	-2.65995	0.919099	0.00380264	0.14831	0.0371942	6.67911e-05
Meta_MID	MID	rs429358	-0.641035	0.997326	0.520384	-0.278554	0.0186058	1.1304e-50	-2.62889	0.919571	0.00425218	0.147009	0.0371665	7.63983e-05
Meta_MID	MID	rs17702901	-1.21959	1.57307	0.438163	-0.278633	0.0186171	1.21459e-50	-2.70097	0.920358	0.0033388	0.144495	0.037225	0.000103744
Meta_MID	MID	rs728996	0.240089	0.555066	0.665348	-0.279566	0.0186447	7.98626e-51	-2.66464	0.919546	0.0037582	0.145983	0.0371693	8.58279e-05
Meta_MID	MID	Baseline				-0.279085	0.0186045	7.23129e-51	-2.66747	0.919171	0.00370745	0.14623	0.0371507	8.28098e-05
Meta_analysis	ALL	BMI PGS	0.695623	0.181205	0.000123597	-0.141549	0.00792085	2.00577e-71	-2.7631	0.437921	2.79776e-10	0.145629	0.0166972	2.73869e-18
Meta_analysis	ALL	T2D PGS	0.44584	0.20639	0.0307588	-0.133741	0.0079787	4.60485e-63	-2.82015	0.443573	2.04663e-10	0.147056	0.0168516	2.62718e-18
Meta_analysis	ALL	rs429358	0.215752	0.419898	0.607378	-0.141168	0.00871623	5.37855e-59	-2.87499	0.48973	4.34346e-09	0.132661	0.0189157	2.32785e-12
Meta_analysis	ALL	rs17702901	0.729654	0.648833	0.260774	-0.141289	0.00831486	9.34824e-65	-2.99859	0.46837	1.53175e-10	0.132225	0.01769	7.7463e-14
Meta_analysis	ALL	rs728996	0.111006	0.251349	0.658749	-0.133781	0.00796986	3.09461e-63	-2.85649	0.443495	1.1879e-10	0.145763	0.0168069	4.21597e-18
Meta_analysis	ALL	Baseline				-0.135406	0.00771344	5.48923e-69	-2.66063	0.43122	6.82844e-10	0.145574	0.0164735	9.84712e-19

## Sheet: ST7 - GLP1 A het
Supplementary Table 7 | Heterogeneity statistics for GLP1-RA meta analysis (Model A). Heterogeneity across ancestries and studies for the tested genetic exposures. Cochran's Q (P-Value) and the I^2 statistics are reported in the table.
Exposure	Q coefficient	P-value Q coefficient	I2
BMI PGS	7.09852	0.213416	0.295628
T2D PGS	5.0877	0.405271	0.0172385
rs10305492	2.4845	0.288734	0.195009
rs146868158	0
rs6923761	1.58647	0.811222	0
rs1042044	2.69857	0.746337	0
rs10305420	1.0098	0.908307	0
rs3765467	1.62818	0.897821	0
rs10305421	2.03781	0.36099	0.0185555
rs10305510	0.0041967	0.948348	0
rs429358	1.62477	0.653787	0
rs6232	4.28855	0.368361	0.067284
rs6235	3.05041	0.692215	0

## Sheet: ST8 - BS A het
Supplementary Table 8 | Heterogeneity statistics for BS meta analysis (Model A). Heterogeneity across ancestries and studies for the tested genetic exposures. Cochran's Q (P-Value) and the I^2 statistics are reported in the table.
Exposure	Q coefficient	P-value Q coefficient	I2
BMI PGS	8.24245	0.0412579	0.636031
T2D PGS	1.43418	0.697543	0
rs429358	1.81673	0.403183	0
rs17702901	2.89857	0.40753	0
rs728996	5.61632	0.131845	0.465842

## Sheet: ST9 - Meta GLP1 (SA 1)
Supplementary Table 9 | Meta analysis results for GLP1-RA sensitivity analysis 1. Ancestry-specific and multi-ancestry meta-analyses of the GLP1-RA sensitivity analysis using a less conservative outcome definition.
			Main genetic exposure			Baseline body weight			Sex			Age at initiation
Study	Ancestry	Model (main exposure)	Beta	Standard Error	P-value	Beta	Standard Error	P-value	Beta	Standard Error	P-value	Beta	Standard Error	P-value
Meta_AFR	AFR	BMI PGS	-0.119934	0.223051	0.590785	-0.0121813	0.00913669	0.182457	-0.464654	0.481879	0.334918	-0.0119661	0.0185342	0.518525
Meta_AFR	AFR	T2D PGS	0.297125	0.235361	0.206797	-0.0124767	0.0090996	0.170336	-0.407187	0.482863	0.399075	-0.00926015	0.0185382	0.617415
Meta_AFR	AFR	Baseline				-0.00733746	0.00874365	0.401371	-0.0737679	0.460099	0.872621	-0.0135838	0.0177491	0.444081
Meta_AMR	AMR	BMI PGS	0.0105742	0.202373	0.958328	-0.0108554	0.0100425	0.279721	-0.469638	0.446851	0.293261	-0.0313658	0.0184657	0.0893951
Meta_AMR	AMR	T2D PGS	0.0623675	0.208494	0.764838	-0.0103412	0.0100608	0.304013	-0.465466	0.446789	0.297503	-0.0295338	0.0186871	0.114006
Meta_AMR	AMR	Baseline				-0.00683869	0.009529	0.47296	-0.398419	0.436043	0.360867	-0.0248881	0.0178333	0.162836
Meta_EAS	EAS	BMI PGS	0.081	0.719	0.910303	0.025	0.048	0.602483	-1.092	1.585	0.490849	0	0.061	1
Meta_EAS	EAS	T2D PGS	1.164	0.674	0.0841671	0.018	0.047	0.701736	-1.395	1.54	0.365018	0.003	0.06	0.960122
Meta_EAS	EAS	Baseline				0.017	0.044	0.699227	-1.465	1.39	0.291903	-0.017	0.055	0.757252
Meta_EUR	EUR	BMI PGS	0.129853	0.147068	0.377267	-0.0342717	0.00723598	2.17662e-06	-1.92378	0.306946	3.66909e-10	-0.0156657	0.0130756	0.230882
Meta_EUR	EUR	T2D PGS	-0.0912636	0.153508	0.552166	-0.0331543	0.00718125	3.89743e-06	-1.89522	0.305393	5.44061e-10	-1.89522	0.305393	5.44061e-10
Meta_EUR	EUR	Baseline				-0.0370163	0.00752587	8.71934e-07	-1.81294	0.31954	1.39839e-08	-0.0273266	0.0139878	0.0507488
Meta_SAS	SAS	BMI PGS	0.3093	0.8737	0.72333	-0.08889	0.04486	0.0475355	-4.091	2.001	0.0409064	-0.1253	0.07046	0.0753523
Meta_SAS	SAS	T2D PGS	0.7886	0.8079	0.32901	-0.08419	0.04268	0.0485427	-4.1	1.981	0.038484	-0.1162	0.07044	0.0990185
Meta_SAS	SAS	Baseline				-0.05651	0.03524	0.108808	-3.50735	1.44544	0.0152455	-0.0819	0.05676	0.149044
Meta_MID	MID	BMI PGS	0.62	0.29	0.0325223	-0.27	0.01	1.4779e-160	3.5	0.64	4.5322e-08	0.06	0.03	0.0455003
Meta_MID	MID	T2D PGS	0.26	0.34	0.444447	-0.27	0.01	1.4779e-160	3.47	0.63	3.63064e-08	0.06	0.03	0.0455003
Meta_MID	MID	Baseline				-0.27	0.01	1.4779e-160	3.48	0.64	5.40334e-08	0.05	0.03	0.0955807
Meta_analysis	ALL	BMI PGS	0.062694	0.0912718	0.49215	-0.0663144	0.00409283	4.83561e-59	-0.805889	0.194652	3.4707e-05	-0.0151698	0.008033	0.0589674
Meta_analysis	ALL	T2D PGS	0.0436012	0.0998499	0.662353	-0.0661394	0.00407132	2.41494e-59	-0.787671	0.193872	4.84803e-05	-0.0153799	0.0102067	0.131853
Meta_analysis	ALL	Baseline				-0.0644214	0.00407091	2.09822e-56	-0.583223	0.194568	0.00272175	-0.0190235	0.00816945	0.0198793

## Sheet: ST10 - Meta BS (SA 1)
Supplementary Table 10 | Meta analysis results for BS sensitivity analysis 1. Ancestry-specific and multi-ancestry meta-analyses of the BS sensitivity analysis using a less conservative outcome definition.
			Main genetic exposure			Baseline body weight			Sex			Age at initiation
Study	Ancestry	Model (main exposure)	Beta	Standard Error	P-value	Beta	Standard Error	P-value	Beta	Standard Error	P-value	Beta	Standard Error	P-value
Meta_AFR	AFR	BMI PGS	0.547302	0.613356	0.372228	-0.0975276	0.0216262	6.49207e-06	-0.123566	1.68672	0.9416	0.12473	0.046499	0.00730918
Meta_AFR	AFR	T2D PGS	0.747466	0.742644	0.314179	-0.0954907	0.0214515	8.52866e-06	-0.127532	1.6784	0.939431	0.130985	0.0466774	0.00501332
Meta_AFR	AFR	Baseline				-0.0872065	0.0205931	2.28816e-05	-0.103768	1.59256	0.948048	0.118754	0.0454423	0.00896737
Meta_AMR	AMR	BMI PGS	1.898	0.8593	0.0271903	-0.1667	0.04684	0.000372377	-5.329	2.402	0.0265161	0.03908	0.08544	0.647386
Meta_AMR	AMR	T2D PGS	0.6662	0.8801	0.449074	-0.1677	0.04772	0.000440998	-5.937	2.434	0.01472	0.05504	0.08719	0.527867
Meta_AMR	AMR	Baseline				-0.15396	0.04722	0.00111223	-5.06996	2.38102	0.0332276	0.07684	0.07806	0.324933
Meta_EUR	EUR	BMI PGS	0.371758	0.229446	0.105181	-0.109616	0.0101759	4.66095e-27	-2.9889	0.556881	7.99588e-08	0.153023	0.0219426	3.08549e-12
Meta_EUR	EUR	T2D PGS	0.294387	0.264277	0.265308	-0.108207	0.0100704	6.25478e-27	-2.94836	0.556882	1.19409e-07	0.1545	0.0219036	1.74271e-12
Meta_EUR	EUR	Baseline				-0.144467	0.0121502	1.33222e-32	-3.43362	0.700015	9.33953e-07	0.158437	0.025924	9.86508e-10
Meta_SAS	SAS	BMI PGS
Meta_SAS	SAS	T2D PGS
Meta_SAS	SAS	Baseline
Meta_MID	MID	BMI PGS	0.95	0.43	0.0271536	-0.31	0.02	3.46892e-54	5.03	0.97	2.15359e-07	0.15	0.04	0.000176835
Meta_MID	MID	T2D PGS	0.32	0.48	0.504985	-0.31	0.02	3.46892e-54	4.89	0.97	4.62532e-07	0.15	0.04	0.000176835
Meta_MID	MID	Baseline				-0.31	0.02	3.46892e-54	4.89	0.97	4.62532e-07	0.15	0.04	0.000176835
Meta_analysis	ALL	BMI PGS	0.386311	0.159057	0.0151505	-0.142783	0.00669353	5.79437e-101	-1.47101	0.386943	0.000143752	0.138726	0.014084	6.86395e-23
Meta_analysis	ALL	T2D PGS	0.323428	0.199151	0.104369	-0.141762	0.00662366	1.27112e-101	-1.49145	0.386935	0.000115955	0.140686	0.0140911	1.79033e-23
Meta_analysis	ALL	Baseline				-0.157593	0.00708699	1.50661e-109	-1.32346	0.424581	0.00182646	0.138811	0.0148931	1.15809e-20

[truncated: 15 more sheets: STXX - Meta BS (SA 2) OLD, ST11 - Meta BS (SA 2), ST12 - Meta GLP1 (SA 3), ST13 - Meta BS (SA 3), ST14 - Meta GLP1 (SA 4), STXX - BS Surgery Types (NOT), ST15 - Meta BS (SA 5), ST16 - Meta BS RYGB (SA 5), ST17 - Meta BS SG (SA 5), ST18 - Meta GLP1 (SA 6), ST19 - Meta BS (SA 6), ST20 - Meta GLP1 (SA 7), ST21 - Meta BS (SA 7), ST22 - BS codes, ST23 - BS Surgery Types]
