# Supplementary material for: Association between plausible genetic factors and weight loss from GLP1-RA and bariatric surgery
Source: Nat Med. 2025 Apr 18;31(7):2269–76. doi: 10.1038/s41591-025-03645-3 (PMC12283387; doi:10.1038/s41591-025-03645-3)
Supplement: Supplementary file 4 — An Excel workbook containing the source data to generate Figs 1, 2a, 2b and Extended Data Figs 2–4. [file 41591_2025_3645_MOESM4_ESM.xlsx]

## Sheet: Fig1
Study	Ancestry	N	mean_perc_change	SE_perc_change	lower	upper	type
HUS	EUR	255	-0.0686	0.00488455	-0.0734845	-0.0637155	GLP1-RA
ESTBB	EUR	191	-0.0516	0.00475389	-0.0563539	-0.0468461	GLP1-RA
UKBB	EUR	614	-0.0541	0.0041971	-0.0582971	-0.0499029	GLP1-RA
AoU	EUR	117	-0.0518554	0.00701996	-0.0588754	-0.0448355	GLP1-RA
AoU	AFR	91	-0.0537402	0.00704674	-0.060787	-0.0466935	GLP1-RA
MGBB	EUR	857	-0.100563	0.00337354	-0.103937	-0.0971896	GLP1-RA
MGBB	AFR	156	-0.0838458	0.00845652	-0.0923023	-0.0753893	GLP1-RA
BioMe	AMR	614	-0.041	0.00232858	-0.0433286	-0.0386714	GLP1-RA
BioMe	AFR	728	-0.0412	0.00240906	-0.0436091	-0.0387909	GLP1-RA
BioMe	EUR	369	-0.0465	0.00354514	-0.0500451	-0.0429549	GLP1-RA
BioMe	SAS	77	-0.0461	0.00667809	-0.0527781	-0.0394219	GLP1-RA
UCLA-ATLAS	AFR	133	-0.068	0.00572293	-0.0737229	-0.0622771	GLP1-RA
UCLA-ATLAS	AMR	336	-0.05	0.00354604	-0.053546	-0.046454	GLP1-RA
UCLA-ATLAS	EAS	120	-0.051	0.00547723	-0.0564772	-0.0455228	GLP1-RA
UCLA-ATLAS	EUR	856	-0.062	0.00242673	-0.0644267	-0.0595733	GLP1-RA
QBB	MID	1236	-0.117472	0.0032585	-0.12073	-0.114213	GLP1-RA
Combined	Combined	6750	-0.060028		-0.06096	-0.059096	GLP1-RA
HUS	EUR	378	-0.212	0.00507144	-0.217071	-0.206929	Bariatric surgery
ESTBB	EUR	273	-0.2861	0.00639726	-0.292497	-0.279703	Bariatric surgery
UKBB	EUR	196	-0.395	0.0215714	-0.416571	-0.373429	Bariatric surgery
AoU	EUR	168	-0.250052	0.00989153	-0.259944	-0.24016	Bariatric surgery
AoU	AFR	183	-0.246627	0.0103417	-0.256969	-0.236285	Bariatric surgery
MGBB	EUR	978	-0.274755	0.00398818	-0.278743	-0.270767	Bariatric surgery
MGBB	AFR	150	-0.242188	0.0095743	-0.251762	-0.232613	Bariatric surgery
BioMe	AMR	143	-0.2889	0.00904814	-0.297948	-0.279852	Bariatric surgery
BioMe	AFR	188	-0.2956	0.00768709	-0.303287	-0.287913	Bariatric surgery
BioMe	EUR	51	-0.2867	0.0159352	-0.302635	-0.270765	Bariatric surgery
BBSS	EUR	355	-0.286944	0.00452351	-0.291468	-0.282421	Bariatric surgery
QBB	MID	1147	-0.177664	0.0044692	-0.182134	-0.173195	Bariatric surgery
Combined	Combined	4210	-0.252516		-0.25437	-0.250662	Bariatric surgery

## Sheet: Fig2a
Study	Ancestry	Exposure	Beta_exposure	SE_exposure	P_exposure	Analysis	Meta
Meta_AFR	AFR	BMI PGS	-0.155373	0.207468	0.453917	GLP1-RA	AFR
Meta_AFR	AFR	T2D PGS	0.407762	0.221191	0.0652586	GLP1-RA	AFR
Meta_AMR	AMR	BMI PGS	-0.120275	0.193638	0.534512	GLP1-RA	AMR
Meta_AMR	AMR	T2D PGS	-0.0215727	0.197532	0.913035	GLP1-RA	AMR
Meta_EAS	EAS	BMI PGS	0.061	0.642	0.924302	GLP1-RA	EAS
Meta_EAS	EAS	T2D PGS	0.714	0.599	0.233266	GLP1-RA	EAS
Meta_EUR	EUR	BMI PGS	0.0640646	0.134535	0.633938	GLP1-RA	EUR
Meta_EUR	EUR	T2D PGS	0.0140546	0.141623	0.920948	GLP1-RA	EUR
Meta_SAS	SAS	BMI PGS	0.1486	0.8976	0.868509	GLP1-RA	SAS
Meta_SAS	SAS	T2D PGS	1.015	0.8244	0.218249	GLP1-RA	SAS
Meta_MEA	MID	BMI PGS	0.694987	0.279579	0.0129248	GLP1-RA	MID
Meta_MEA	MID	T2D PGS	-0.0173875	0.327201	0.95762	GLP1-RA	MID
Meta_analysis	ALL	BMI PGS	0.0488921	0.0906798	0.589767	GLP1-RA	Multi-ancestry
Meta_analysis	ALL	T2D PGS	0.107768	0.0955531	0.259391	GLP1-RA	Multi-ancestry
Meta_AFR	AFR	BMI PGS	0.481779	0.599151	0.421337	Bariatric surgery	AFR
Meta_AFR	AFR	T2D PGS	1.17567	0.718688	0.10187	Bariatric surgery	AFR
Meta_EUR	EUR	BMI PGS	0.399409	0.220476	0.0700516	Bariatric surgery	EUR
Meta_EUR	EUR	T2D PGS	0.314128	0.252601	0.213657	Bariatric surgery	EUR
Meta_AMR	AMR	BMI PGS	1.699	0.9284	0.0672454	Bariatric surgery	AMR
Meta_AMR	AMR	T2D PGS	0.7628	0.9446	0.419357	Bariatric surgery	AMR
Meta_SAS	SAS	BMI PGS				Bariatric surgery	SAS
Meta_SAS	SAS	T2D PGS				Bariatric surgery	SAS
Meta_MEA	MID	BMI PGS	1.62624	0.4104	7.41437e-05	Bariatric surgery	MID
Meta_MEA	MID	T2D PGS	0.508197	0.458983	0.268197	Bariatric surgery	MID
Meta_analysis	ALL	BMI PGS	0.695623	0.181205	0.000123597	Bariatric surgery	Multi-ancestry
Meta_analysis	ALL	T2D PGS	0.44584	0.20639	0.0307588	Bariatric surgery	Multi-ancestry

## Sheet: Fig2b
Study	Ancestry	Exposure	Beta_exposure	SE_exposure	P_exposure	Analysis	Meta
Meta_analysis	ALL	rs10305492	0.206675	0.752922	0.783703	GLP1-RA	Multi-ancestry
Meta_analysis	ALL	rs146868158	3.4803	3.79883	0.359588	GLP1-RA	Multi-ancestry
Meta_analysis	ALL	rs6923761	-0.21326	0.157724	0.176341	GLP1-RA	Multi-ancestry
Meta_analysis	ALL	rs1042044	0.0334777	0.123813	0.786861	GLP1-RA	Multi-ancestry
Meta_analysis	ALL	rs10305420	-0.0148018	0.160807	0.92666	GLP1-RA	Multi-ancestry
Meta_analysis	ALL	rs3765467	0.1808	0.518623	0.727378	GLP1-RA	Multi-ancestry
Meta_analysis	ALL	rs10305421	-0.060375	0.912012	0.947219	GLP1-RA	Multi-ancestry
Meta_analysis	ALL	rs10305510	1.55193	0.957011	0.104879	GLP1-RA	Multi-ancestry
Meta_analysis	ALL	rs429358	-0.200331	0.246604	0.416585	GLP1-RA	Multi-ancestry
Meta_analysis	ALL	rs6232	0.134427	0.341094	0.693503	GLP1-RA	Multi-ancestry
Meta_analysis	ALL	rs6235	0.138984	0.146152	0.34163	GLP1-RA	Multi-ancestry
Meta_analysis	ALL	rs429358	0.215752	0.419898	0.607378	Bariatric surgery	Multi-ancestry
Meta_analysis	ALL	rs17702901	0.729654	0.648833	0.260774	Bariatric surgery	Multi-ancestry
Meta_analysis	ALL	rs728996	0.111006	0.251349	0.658749	Bariatric surgery	Multi-ancestry

## Sheet: ExtFig2
Study	Ancestry	Beta_baseline_body_weight_in_kg	SE_baseline_body_weight_in_kg	P_baseline_body_weight_in_kg
ATLAS	AFR	-0.009	0.025	0.718847
ATLAS	AMR	-0.005	0.016	0.754661
ATLAS	EAS	0.003	0.039	0.938685
ATLAS	EUR	-0.024	0.012	0.0455003
AoU	AFR	-0.0616718	0.029713	0.0379325
AoU	EUR	-0.0246737	0.0286184	0.3886
BioMe	AFR	-0.009364	0.009469	0.322707
BioMe	AMR	-0.007066	0.010784	0.51232
BioMe	EUR	-0.02658	0.01666	0.110614
BioMe	SAS	-0.07713	0.03528	0.0287992
EstBB	EUR	0.02038	0.0247	0.409314
HUS	EUR	-0.0504	0.02266	0.0261361
MGBB	AFR	-0.000711941	0.0262542	0.978366
MGBB	EUR	-0.0499428	0.0147433	0.000705344
QBB	MEA	-0.25315	0.0115578	2.43286e-106
UKBB	EUR	-0.0570742	0.0144594	7.90678e-05

## Sheet: ExtFig3
Study	Ancestry	Beta_baseline_body_weight_in_kg	SE_baseline_body_weight_in_kg	P_baseline_body_weight_in_kg
ATLAS	AFR	-0.009	0.025	0.718847
ATLAS	AMR	-0.005	0.016	0.754661
ATLAS	EAS	0.003	0.039	0.938685
ATLAS	EUR	-0.024	0.012	0.0455
AoU	AFR	-0.06167	0.029713	0.037933
AoU	EUR	-0.02467	0.028618	0.3886
BioMe	AFR	-0.00936	0.009469	0.322707
BioMe	AMR	-0.00707	0.010784	0.51232
BioMe	EUR	-0.02658	0.01666	0.110614
BioMe	SAS	-0.07713	0.03528	0.028799
EstBB	EUR	0.02038	0.0247	0.409314
HUS	EUR	-0.0504	0.02266	0.026136
MGBB	AFR	-0.00071	0.026254	0.978366
MGBB	EUR	-0.04994	0.014743	0.000705
QBB	MEA	-0.25315	0.011558	2.4e-106
UKBB	EUR	-0.05707	0.014459	7.91e-05

## Sheet: ExtFig4
Study	Ancestry	Beta_age_at_initiation_in_years	SE_age_at_initiation_in_years	P_age_at_initiation_in_years
ATLAS	AFR	0.042	0.044	0.339808
ATLAS	AMR	-0.008	0.028	0.775097
ATLAS	EAS	0.005	0.047	0.915278
ATLAS	EUR	-0.014	0.022	0.524539
AoU	AFR	-0.00128642	0.0571142	0.98203
AoU	EUR	-0.0384788	0.057232	0.501374
BioMe	AFR	-0.01133	0.019666	0.564533
BioMe	AMR	-0.014958	0.020934	0.474899
BioMe	EUR	-0.01089	0.02985	0.715243
BioMe	SAS	-0.10161	0.05683	0.0737818
EstBB	EUR	0.0556	0.04406	0.206979
HUS	EUR	-0.02019	0.0397	0.611058
MGBB	AFR	-0.120603	0.0547891	0.0277208
MGBB	EUR	-0.0197579	0.0261947	0.450685
QBB	MEA	-0.00728421	0.0261751	0.780791
UKBB	EUR	-0.0746635	0.0385001	0.0524641
